# Supplementary material for: Efficacy and safety of subcutaneous immunotherapy in asthmatic children allergic to house dust mite: a meta-analysis and systematic review
Source: Front Pediatr. 2023 Jun 15;11:1137478. doi: 10.3389/fped.2023.1137478 (PMC10310999; doi:10.3389/fped.2023.1137478)
Supplement: Supplementary file 1 [file Table1.xlsx]

## Sheet: Table 1
Supplementary Table 1.General Characteristics of the Included Studies about SCIT efficacy
Study author,year,country	Population						Intervention					Comparator		Outcomes
	Number,Age			severity of asthma	mono-sensitization	poly-sensitization	SCIT measures			treatment duration	single/mix allergen	drug therapy	placebo
	SCIT group	Control group	concomitant disease				conventional	rush/semirush/ultrarush	cluster					primary outcomes	secondary outcomes
de Vos,2021,America(21)	27,3.0±0.8y	23,3.1±0.8y	with/without rhinitis,eczema or food allergy	mild-moderate		√	√			3y	mix	√		1)short-term ASS,AMS,CSMS:NR 2)safety	exacerbation
Li,2016,China(22)	27,7.57±1.46y	30,7.07±1.21y	NR	mild-moderate	√	√	√			3y	single	√		1)short term ASS,AMS 2)safety	1)lung function 2)asthma control
Karakoc-Aydiner,2015,Turkey(14)	12, 10.46(1.95)ya	10, 10.4(2.66)ya	with/without rhinitis	mild-moderate	√		√			3y	single	√		short term TASS,TMS	1)lung function:NR 2)BPT
Lozano,2014,Spain(15)	21,6-12y	20,6-14y	with/without rhinitis	episodic or moderate persistent	√	√	√			8m	single	√		1)short term AMS 2)safety:NR	quality of life
Hui,2014,China(23)	36,10.1±2.2y	38,9.8±1.5y	with/without rhinitis	mild-moderate	√	√	√			3y	single		√	1)short term ASS 2)safety	lung function
Baris,2014,turkey(16)	15,8.8±1.1y	18,6.4±2.6y	with/without rhinitis	mild-moderate	√	√	√			1y	single	√		1)short term ASS,AMS 2)safety	1)lung function 2)exacerbation 3)BPT
Song,2013,China(24)	61,6-14y	59,6-14y	without rhintis,eczema or nasosinusitis	controlled	√		√			3y	single	√		1)short term ASS,AMS 2)safety	lung function
Yukselen,2012,Turkey(7)	10,10.9±3.2y	10,10.1±2.7y	rhinitis	mild persistent	√		√			1y	single		√	1)short term ASS,AMS 2)safety	1)lung function 2)BPT
Keles,2011,Greece(8)	11,7.1±1.8y	12,7.9±2.8y	rhinitis	mild-moderate	√		√			1y	single			1)short term ASS:NR 2)safety	1)lung function 2)exacerbation 3)BPT
Gozde Kanmaz,2011,Turkey(25)	52,12.4±2.3y	50,12.5±2.4y	with/without rhinitis	mild-moderate	√		√			3y	single		√		1)lung function 2)quality of life 3)exacerbation
Feng,2010,China(26)	14,7.1±1.9y	17,7.4±2.4y	NR	mild-moderate	√	√	√			2y	single	√			lung function
Eifan,2010,England(27)	14,7.00±1.77y	14,7.57±1.98y	with/without rhinitis	mild persistent	√		√			1y	single	√		1)short term ASS,AMS 2)safety	1)lung function:NR 2)BPT:NR
Tsai,2010,Taiwan China(28)	20,8.6± 2.99y	20,8.35±2.43y	NR	moderate-severe	√		√			6m	single	√		1)short term ASS,AMS 2)safety	1)lung function 2)exacerbation
Zielen,2010,German&Italy (29)	33,6-17y	32,6-16y	with/without rhinitis	mild-moderate	√		√			2y	single	√		1)short term ASS 2)safety	1)asthma control 2)exacerbation
Wang,2006,China(30)	64,16±11y	65,17±11y	without rhintis or eczema	mild-moderate	√	√	√			52w	single		√	1)short term ASS,AMS 2)safety	1)lung function 2)BPT
Ibero,2006,Spain(31)	15,8-15y	13,8-16y	allergic rhino-conjunctivitis	mild-moderate	√				√	4m	single	√		1)short termASS,AMS 2)safety	BPT
Pifferi,2002,Italy(32)	15,10.7±2.9y	10,10.3±2.5y	with/without rhinitis	NR	√		√			3y	single	√			1)lung function 2)exacerbation 3)BPT
Altnatas,1999,Turkey(33)	29,10.6±3.5y	5,11.0±3.1y	without other immunological diseases	mild-moderate	√		√			2y	single		√	1)short termAMS 2)safety	BPT
Gruber,1999,Australia(34)	14,11.4±0.7y	12,12.1±0.7y	NR	mild-moderate	√	√	√			2y	single	√		safety	BPT
Adkinson,1997,America(35)	61,9.3±2.1y	60,9.2±2.3y	NR	moderate-severe		√	√			<3y	mix		√	1)short term ASS,AMS 2)safety	1)lung function 2)exacerbation 3)BPT
Peroni,1995,Italy(36)	11,10.8±2.0yb	10,10.8±2.0yb	NR	moderate-severe	√	√	√			1y	single		√	safety	lung function
F,female;M,male;SCIT,Subcutaneous Immunotherapy;BPT,bronchial provocation test ;NR, not reported;ASS,asthma symptom score;AMS,asthma medication score;CSMS,combined symptom and medication score;TASS,total asthma symptom score;TMS,total medication score;y,year;m,month;w,week;a means median(IQR);b means age information of all eligible participants.

## Sheet: Table 2
Supplementary Table 2.General Characteristics of the Included Studies about SCIT safety
Study author,year,country	Population			Intervention						Outcomes/number of injections(%)
	number	age	severity of asthma	SCIT measures			treatment duration	single/mix allergen	extract type	LAE incidence	SAE incidence	SAE severity classification	Grade 1	Grade 2	Grade 3	Grade 4	Grade 5
				conventional	rush/ultrarush	cluster
Sala-Cunill,2021, Spain (37)	79	12.7±3.3y	mild-moderate	√		√	3y	mix	Allergoid (modified by glutaraldehyde) with MCT	4(5)a	2(2.5)a	WAO(2010)	4(NR)	4(NR)	1(NR)	0	0
de Vos,2021, America (21)	27	3.1±0.8y	mild-moderate	√			3y	mix	Aqueous	128(7.7)	60(3.6)	4-level score scale based on EAACI(1993)	24(1.4)	25(1.5)	11(0.7)	0	NA
Sharkey,1995, America(38)	22	4-16y	mild-severe		√		1d	mix	Aqueous	2(9.1)a	5(22.7)a	5-level score scale	0	1(4.5)a	3(13.6)a	1(4.5)a	0
Adkinson,1997, America(35)	61	9.3±2.1y	moderate-severe	√			<3y	mix	Lyophilized aqueous	NR	SCIT:114(2.6)PT:4(7)a	NR	52 cases had SAE treated with adrenergic drugs
Liao,2020,China(39)	198	7.25±2.25y	mild-moderate	√			3-5y	single	Alum-adsorbed	104(1.3）	31(0.4)	EAACI(2006)b	18(0.22)	10(0.12)	3(0.04)	0	NA
Liu,2017,China(40)	429	9.37±0.17y	mild-moderate	√			3-5y	single	Alum-adsorbed	NR	328(2.6）	WAO(2010)	179(1.4)	139(1.1)	10(0.08)	0	0
Li,2016,China(22)	27	7.57±1.46y	controlled	√			3y	single	Alum-adsorbed	11(41)a	2(7.4)a	WAO(2010)	10(NR)	2(NR)	0	0	0
Dai,2014,China(41)	704	NR	mild-moderate	√			NR	single	Alum-adsorbed	NR	120(17.0)a	EAACI(2006)b	103(14.6)a		17(2.4)a	0	NA
Song,2013,China(24)	61	6-14y	controlled	√			3y	single	Alum-adsorbed	159(6.7)	12(0.51)	WAO(2010)	4(0.17)	8(0.34)	0	0	0
Li,2012,China(42)	234	4.5-45y	maily mild	√			1-3y	single	Alum-adsorbed	4973(64.8)	235(3.1)	EAACI(2006)b	152(2.0)	60(0.8)	17(0.2)	6(0.08)	NA
Yukselen,2012, Turkey(7)	10	10.9±3.2y	mild persistent	√			1y	single	Alum-adsorbed	SCIT:2(20)a PT:2(20)a	SCIT:0;PT:0	EAACI(2006)b	0				NA
Eifan,2010, England(27)	14	7.00±1.77y	mild persistent	√			1y	single	Alum-adsorbed	1(7.1)a	2(14.2)a	EAACI(2006)b	0	0	1(7.1)a	1(7.1)a	NA
Wang,2006,China(30)	64	16±11y	mild-moderate	√			52w	single	Alum-adsorbed	NR	SCIT:85(5.7) PT:26(1.8)	EAACI(1993)	7(0.4)	71(4.8)	7(0.5)	0	NA
Hui,2014,China(23)	36	10.1±2.2y	mild-moderate	√			3y	single	Alum-adsorbed	202(11.6)	1(0.06)	NR	cough and urticaria
Baris,2014,turkey(16)	15	8.8±1.1y	mild-moderate	√			1y	single	Alum-adsorbed	7(46.7)a	1(6.7)a	NR	one had SAE treated with epinephrine
Keles,2011,Greece(8)	11	7.1±1.8y	mild-moderate	√			1y	single	Alum-adsorbed	NR	2(18.2)a	NR	dyspnea(1 case) and wheezing(1 case)
Hao,2010,China(43)	110	NR	mild-moderate	√			NR	single	Alum-adsorbed	291(12.5)	79(3.4)	NR	only one severe(non life threatening) systemic reactions.
Gruber,1999,Australia(34)	14	11.4±0.7y	mild-moderate	√			2y	single	Alum-adsorbed	13(2.6)	1(0.2)	NR	wheezing and rhinitis
Morais-Almeida,2016, Portugal(44)	49	5-18y	mild-moderate		√		4-5y	single	Allergoid (modified by glutaraldehyde) with Alum	13(6.5)	2(1)	WAO(2010)	2(1)	0	0	0	0
Ibero,2006,Spain(31)	15	8-16y	mild-moderate			√	4m	single	Allergoid with Alum	3(2.5)	2(1.67)	EAACI(1993)	0	2(1.67)	0	0	NA
Altnatas,1999, Turkey (33)	29	10.5±3.7y	mild-moderate	√			2y	single	Alum/calcium absorbed or aqueous	SCIT:4(13.8)a PT:0	0	5-level score scale	0
Tsai,2010, Taiwan China(28)	20	8.6±2.99y	moderate-severe	√			6m	single	Aqueous	8(40)a	0	NR	0
Schubert,2009, German(45)	30	6-18y	mild-moderate	√		√	16w	single	NR	cluster: 185(54.2) SCIT:80(53)	cluster:12(3.5) SCIT:7(4.6)	EAACI(2006)b	cluster:10(2.9) SCIT:6(3.9)		cluster:2(0.6)SCIT:1(0.7)	0	NA
Zielen,2010,German&Italy(29)	33	6-17y	mild-moderate	√			2y	single	Allergoid with Alum	11(33.3)a	3(9.1)a	MEDRA system organ class	cough(1 case);rhinitis allergica(2 cases);urticaria(2 cases)
Peroni,1995,Italy(36)	11	7-14y	moderate-severe	√			1y	single	Alum-adsorbed	SCIT:22(9.4) PT:3(1.2)	0	NR	0
Hamada,2021, Japan(46)	17	3-5y	mild-severe	√	√		1y	single	NR	17(100)a	15(10.4)	JSA Anaphylaxis Guidelines(2014)	13(9.0)	1(0.7)	1(0.7)	NA	NA
	45	5-9y								45(100)a	45(9.9)		19(4.2)	23(5.1)	3(0.7)
Akcakaya,2000, Turkey(47)	88	6-15y	NR	√			NR	single	Alum/tyrosine adsorbed	206(3.6)	12(0.2)	3-level score scale	11	0	1	NA	NA
Peñas,2013,Spain(48)	200	mean:9.3y	NR			√	2d	single	Allergoid (modified by glutaraldehyde) with Alum	34(17)a	9(2.2)	WAO(2010)	6(1.5)	3(0.7)	0	0	0
Xiang,2021,China(49)	250	5.0-17.9y	NR	√			14w	single	Alum-adsorbed	321(8.9)	40(1.1)	3-level classification	14(5.6)a	7(2.8)a	2(0.8)a	NA	NA
Tortajada,2010, Spain (50)	30	<5y	NR	√			NR	single	Allergoid with Alum	2(6.7)a	0	NR	0
	30	≥5y								9(30)a	0
Wu,2011,China(51)	152	7.14±1.86y	NR	√			3-5y	single	Alum-adsorbed	136(20)	18(2.6)	NR	mild asthma episode
Lange,2010, Poland(52)	21	10.7±3.13y	NR			√	6w	single	Alum-adsorbed	4(1.5)	2(0.75)	NR	asthma exacerbation(1 case) delayed urticaria (1 case)
Businco,1995, Italy(53)	1056	4-16.5y	NR	√			1y	single	Alum-adsorbed	NR	29(0.09)	NR	asthma in 41 children(3.7%),urticaria in 40 cases(3.6%) and 1 case of anaphylaxis(0.08%)
SCIT,Subcutaneous Immunotherapy;LAE,local adverse events;SAE,systemic adverse events;NR,not reported;NA,not applicable;PT,placebo therapy;EAACI,European Academy of Allergology and Clinical Immunology；JSA,Japanese Society of Allergology;WAO,World Allergy Organization;MEDRA,Medical Dictionary for Regulatory Activities;y,year;m,month;w,week;d,day;a represents number of people.b:The data of grade 0 d…

## Sheet: Table 3
Supplementary Table 3.The risk of bias assessment of included randomized controlled trials
Study author,year,country	The Cochrane Collaboration's tool for assessing risk of bias
	Sequence generation	Allocation concealment	Blinding of participants	Blinding of personnel and outcome assessors	Incomplete outcome data	Selective outcome reporting	Other sources of bias	Final assessment
de Vos,2021,America(21)	Low	Low	High	Low	Low	High	Unsure	Moderate
Li,2016,China(22)	Unsure	Unsure	High	High	Low	Low	Unsure	Moderate
Karakoc-Aydiner,2015,Turkey(14)	Unsure	Unsure	High	High	Low	High	Unsure	High
Lozano,2014,Spain(15)	Low	High	High	High	Low	Low	Unsure	Moderate
Hui,2014,China(23)	Unsure	High	Low	Unsure	Low	Low	Unsure	Moderate
Baris,2014,turkey(16)	Low	Unsure	High	Low	Low	Low	Unsure	Moderate
Song,2013,China(24)	Low	Unsure	High	High	Low	Low	Unsure	Moderate
Yukselen,2012,Turkey(7)	Low	Low	Low	Unsure	Low	Low	High	Moderate
Keles,2011,Greece(8)	Low	Unsure	High	High	Low	High	Unsure	Moderate
Gozde Kanmaz,2011,Turkey(25)	Unsure	Unsure	High	High	Low	Low	Unsure	Moderate
Feng,2010,China(26)	Unsure	Unsure	High	High	Low	Low	High	High
Eifan,2010,England(27)	Low	Low	High	High	Low	High	Unsure	Moderate
Tsai,2010,Taiwan China(28)	Unsure	Unsure	High	Low	Low	Low	Unsure	Moderate
Zielen,2010,German&Italy (29)	Unsure	High	High	High	Low	Low	Unsure	High
Wang,2006,China(30)	Unsure	Unsure	Low	Unsure	Low	Low	Unsure	Low
Ibero,2006,Spain(31)	Unsure	Unsure	High	High	Low	Low	High	Moderate
Pifferi,2002,Italy(32)	Unsure	Unsure	High	High	Low	High	High	High
Altnatas,1999,Turkey(33)	Unsure	Unsure	Low	Low	Low	High	High	Moderate
Gruber,1999,Australia(34)	Unsure	Low	High	High	Low	High	Unsure	High
Adkinson,1997,America(35)	Unsure	Unsure	Low	Low	Low	Low	Low	Low
Peroni,1995,Italy(36)	Unsure	Unsure	Low	Unsure	Low	High	High	Moderate
